# Supplementary material for: The Short-chain Fatty Acid Propionic Acid Activates the Rcs Stress Response System Partially through Inhibition of d-Alanine Racemase
Source: mSphere. 2023 Jan 16;8(1):e00439-22. doi: 10.1128/msphere.00439-22 (PMC9942566; doi:10.1128/msphere.00439-22)
Supplement: DATA SET S1 [file msphere.00439-22-s0007.xlsx]

## Sheet: Sheet1
Supplementary data from "The short chain fatty acid propionic acid activates the Rcs stress response system partially through inhibition of D-alanine racemase"
Authors: Nathaniel S. Harshaw, Mitchell D. Meyer, Nicholas A. Stella, Kara M. Lehner, Regis P. Kowalski, Robert M.Q. Shanks
		Values represent the RLU for the bacteria grown with the compound / in the no-compound control well.
Compound	Biolog Plate	Position	Trial 1 WT	Trial 2 WT	Trial 3 WT	Trial 1 rcsB	Trial 2 rcsB	Trial 3 rcsB	Class		Ratio WT/rcsB
Amikacin	PM11	A2-4	1.48752	1.53405	1.17102	1.07111	1.02655	0.901657	Aminoglycoside		1.39785
Capreomycin	PM11	D1-4	1.21318	1.35878	1.15517	1.14234	1.1396	1.00077	Aminoglycoside		1.13538
Neomycin	PM11	F9-12	1.36057	1.66858	1.50323	1.1775	1.16571	1.57524	Aminoglycoside		1.15668
Gentamicin	PM11	G5-8	1.31856	1.47736	1.42756	1.796	1.00783	1.59756	Aminoglycoside		0.959579
Kanamicin	PM11	H5-8	1.13171	1.31713	1.41705	2.04278	1.18616	1.7935	Aminoglycoside		0.769724
Chloramphenicol	PM11	F1-4	1.58466	1.91318	0.716653	1.22045	2.25041	1.22031	Amphenicol		0.898388
Amoxicillin	PM11	B1-4	2.30257	2.24766	2.88169	1.09407	0.905892	0.902903	Beta-lactam		2.5602
Cloxacillin	PM11	B5-8	2.82672	2.25624	1.58559	1.15669	0.955808	1.06468	Beta-lactam		2.09889
Nafcillin	PM11	D9-12	2.3962	2.42929	2.04351	1.13959	0.888371	1.13134	Beta-lactam		2.17421
Cefazolin	PM11	E1-4	1.1184	1.26023	1.15914	1.22905	0.946207	1.17073	Cephalosporin		1.05732
Ceftriaxone	PM11	G1-4	2.02	1.73002	1.16769	1.21877	0.962196	1.17403	Cephalosporin		1.46578
Cephalothin	PM11	H1-4	1.39423	1.31097	1.37228	1.28352	1.27971	1.55025	Cephalosporin		0.991246
Lomefloxacin	PM11	B9-12	1.32332	1.46115	1.72539	1.40757	0.92543	1.24358	Fluoroquinolone		1.26095
Enoxacin	PM11	E5-8	1.39877	2.28484	2.60374	1.49943	1.12619	1.71511	Fluoroquinolone		1.44845
Ofloxacin	PM11	H9-12	0.944512	1.18798	1.62981	1.41936	2.28415	2.1768	Fluroquinolone		0.639814
Bleomycin	PM11	C1-4	1.5867	1.74193	1.46411	1.10506	0.92634	0.931549	Glycopeptide		1.61755
Lincomycin	PM11	A9-12	1.04205	1.11158	1.31262	1.99379	2.84417	2.0025	Lincosamide		0.506729
Erythromycin	PM11	F5-8	1.31014	1.73879	1.10279	1.49257	1.41209	1.4663	Macrolide		0.949841
Colistin	PM11	C5-8	1.97887	2.08347	3.5725	1.34985	0.935529	1.02161	Polymyxin		2.3087
Nalidixic Acid	PM11	E9-12	3.05716	3.25455	4.02132	9.8794	5.11899	10.8805	Quinolone		0.399284
Potassium tellurite	PM11	G9-12	1.2918	2.3571	1.07756	1.03331	1.02067	1.35921	Redox Compound		1.38476
Chlortetracycline	PM11	A5-8	1.78575	1.62273	1.03373	1.58708	1.22849	1.08171	Tetracycline		1.13982
Minocycline	PM11	C9-12	2.52521	2.68953	2.39703	2.2782	1.55139	1.56538	Tetracycline		1.4109
Demeclocycline	PM11	D5-8	1.36774	2.03818	1.1907	1.62571	1.4414	1.71511	Tetracycline		0.961189
Novobiocin	PM12	D9-12	3.84799	5.53879	5.53928	3.80297	1.33222	3.08138	Aminocoumarin		1.81658
Spectinomycin	PM12	G1-4	1.29008	1.60068	1.81285	2.37675	1.30142	1.11331	Aminocyclitol		0.981659
Paromomycin	PM12	C1-4	1.73074	1.52438	1.62572	2.32408	1.00504	0.92684	Aminoglycoside		1.14682
Sisomicin	PM12	D1-4	1.38897	1.61682	1.65702	1.84888	1.12824	0.882269	Aminoglycoside		1.20817
Tobramycin	PM12	F1-4	1.39992	1.80185	1.58402	2.29137	1.23115	1.04134	Aminoglycoside		1.04863
Benzethonium chloride	PM12	E9-12	1.84027	2.39767	2.56739	1.67351	1.63023	1.76816	Antiseptic, disinfectant		1.34177
Penicillin G	PM12	A2-4	1.57966	1.48823	1.91606	1.20529	1.016	0.824295	Beta-lactam		1.63645
Carbenicillin	PM12	A9-12	2.25883	2.00304	2.32521	1.34575	0.773219	0.9817	Beta-lactam		2.12441
Oxacillin	PM12	B1-4	2.68436	1.84777	1.94284	1.90173	0.937657	1.08871	Beta-lactam		1.64838
Vancomycin	PM12	C5-8	7.34876	3.27322	5.54153	1.62201	1.06934	0.946136	Glycopeptide		4.44359
Spiramycin	PM12	H1-4	1.09268	1.40437	1.68828	2.61539	5.38564	3.71229	Macrolide		0.357313
L-Aspartic-b-hydroxamate	PM12	G9-12	1.77719	2.06789	2.01693	2.432	1.67168	1.45114	Metabolic Compound/Inhibitor		1.0553
Polymyxin B	PM12	B9-12	2.50497	1.78514	2.37851	1.57066	0.931976	0.878277	Polymyxin		1.97243
D,L-Serine hydroxamate	PM12	C9-12	4.0566	3.07887	3.75474	3.5324	0.719602	0.968056	Protein Synthesis Inhibitor		2.08622
2,4-Diamino-6,7-diisopropyl-pteridine	PM12	E1-4	1.89405	2.37934	2.85996	3.22615	2.94854	2.5666	Pteridine		0.816052
Rifampicin	PM12	H5-8	5.03035	3.08422	3.92353	8.09647	19.1063	24.4445	Rifamycins		0.233083
5-Fluorootic acid	PM12	F9-12	1.6385	1.75762	1.83875	1.36191	0.983318	0.981758	Scientific agent		1.57346
Sulfamethazine	PM12	D5-8	4.01424	2.84516	3.92767	1.71971	1.46287	1.04301	Sulfonamide		2.55279
Sulfadiazine	PM12	E5-8	2.114	1.99807	2.5145	1.99416	2.01516	1.50939	Sulfonamide		1.20075
Sulfathiazole	PM12	F5-8	1.87772	1.84908	1.90697	2.26202	1.84188	1.5733	Sulfonamide		0.992351
Sulfa-methoxazole	PM12	G5-8	2.81826	2.15724	1.79291	3.24468	1.26568	1.20417	Sulfonamide		1.18442
Dodecyltrimethyl ammonium bromide	PM12	H9-12	2.13533	2.1774	1.77656	2.6713	1.48735	1.73648	Surfactant		1.03294
Tetracycline	PM12	A5-8	1.7561	1.43354	1.40505	1.17337	1.00368	1.16888	Tetracycline		1.37322
Penimepicycline	PM12	B5-8	4.33655	2.17355	3.15738	1.58953	1.00804	1.20089	Tetracycline		2.5451
Glycine	PM13	F5-8	1.30641	1.56573	1.70187	1.6513	1.11063	1.41986	Amino Acid		1.09379
Geneticin (G418)	PM13	E5-8	1.18218	1.34044	1.62051	1.73167	0.906918	1.3834	Aminoglycoside		1.03012
Ampicillin	PM13	A2-4	1.40617	1.38574	1.36699	1.32633	0.832007	1.02694	Beta-lactam		1.30567
Azlocillin	PM13	B1-4	2.44212	1.61156	1.83726	1.90936	0.882884	1.03245	Beta-lactam		1.54024
Moxalactam	PM13	H5-8	1.92471	1.7053	1.45051	2.20792	1.03299	2.58867	Beta-lactam		0.871505
Cefuroxime	PM13	D1-4	2.08519	1.6093	1.85923	2.00748	1.07134	1.17153	Cephalosporin		1.30665
2,2'-Dipyridyl	PM13	B5-8	1.67176	2.10524	2.133	3.11047	0.588347	1.4421	Chelator		1.1496
5-Flurouricil	PM13	D5-8	1.23714	1.45324	1.60618	2.18111	0.953036	1.31508	Inhibitor of nucleic acid synthesis		0.965686
Cytosine-1-beta-D-arabino-furanoside	PM13	E1-4	1.34162	1.49414	1.6503	1.76239	2.38724	1.58832	Inhibitor of nucleic acid synthesis		0.781821
6-Mercapto-purine	PM13	C1-4	1.82305	1.43585	1.53496	1.81999	0.775075	1.0779	Inhibitor of nucleic acid synthesis		1.30517
Tylosin	PM13	H9-12	1.00758	1.3642	1.26496	2.57111	5.42763	5.13587	Macrolide		0.276883
Nickel chloride	PM13	A9-12	1.12657	1.55277	1.31092	1.2309	0.835828	1.1096	Metal Ions		1.25625
Potassium chromate	PM13	C9-12	1.76032	3.36295	2.5304	2.85885	1.24318	1.51626	Metal Ions		1.36228
Cesium chloride	PM13	F1-4	1.24921	1.41274	1.56236	2.13155	1.18643	1.59369	Metal Ions		0.860059
Cobalt chloride	PM13	G1-4	1.26163	1.74006	1.66829	2.625	0.939967	1.24721	Metal Ions		0.970449
Manganese chloride	PM13	G5-8	1.04504	1.26246	1.44276	1.4556	1.3854	1.37656	Metal Ions		0.8892
Cupric chloride	PM13	H1-4	1.05968	1.06354	1.2659	1.04058	0.968283	1.16759	Metal Ions		1.06695
Dequalinium chloride	PM13	A5-8	1.19803	1.32788	1.16409	1.21006	0.811209	1.13972	PMF Uncoupling agent		1.16736
Oxolinic acid	PM13	B9-12	1.53612	2.68329	2.13131	3.77592	4.41957	4.70852	Quinolone		0.492151
Ruthenium red	PM13	E9-12	1.10043	1.38837	1.5112	1.57822	0.895927	1.424	Scientific agent		1.02613
Thallium (I) acetate	PM13	F9-12	1.03513	1.24209	1.37746	1.3584	0.86808	1.32893	Scientific Agent		1.02792
Doxycycline	PM13	C5-8	1.35821	1.51232	1.56212	2.66373	1.30471	1.757	Tetracycline		0.774204
Rolitetracycline	PM13	D9-12	1.249	1.69829	1.52886	1.7957	1.7946	1.61089	Tetracycline		0.860602
Trifluoperazine	PM13	G9-12	1.15877	1.38558	1.47913	1.72044	1.02536	1.52911	Transport Inhibitor		0.941187
Chloramphenicol	PM14	F1-4	3.64796	1.417	2.16964	1.1314	3.13896	1.32649	Amphenicol		1.29262
Acriflavine	PM14	A2-4	1.37311	1.16692	1.79624	1.96772	2.31006	1.87559	Antiseptic, disinfectant		0.704698
9-Aminoacridine	PM14	B1-4	1.58599	1.77992	1.73445	1.06495	1.40319	1.0939	Antiseptic, disinfectant		1.43186
Boric acid	PM14	C1-4	3.18661	1.1559	0.966226	16.1444	37.5237	17.7149	Antiseptic, disinfectant		0.0743697
Piperacillin	PM14	F5-8	5.22061	2.21767	2.12288	1.08398	1.33652	1.18632	Beta-lactam		2.65085
Carbenicillin	PM14	G5-8	10.3139	60.1484	55.5061	1.10178	0.939726	1.10916	Beta-lactam		39.9815
Cefoxitin	PM14	E1-4	4.53904	3.06584	4.53444	1.01269	1.39327	1.18045	Cephalosporin		3.3848
1-Hydroxy-pyridine-2-thione	PM14	C5-8	2.55448	5.0771	4.5611	1.15995	1.08203	1.05919	Chelator		3.69344
EGTA	PM14	H1-4	1.64372	3.18264	2.28323	1.14384	2.10264	1.33876	Chelator		1.55054
Sodium arsenate	PM14	B9-12	1.28177	2.71752	2.31219	0.662221	0.765136	0.743651	General Toxin		2.90716
Sanguinarine	PM14	A9-12	1.14414	2.56619	1.78853	0.856279	1.49222	1.07061	Inhibitor of nucleic acid synthesis		1.60827
Fusaric acid	PM14	B5-8	1.86504	5.52486	4.09442	1.00086	1.03137	0.981088	Inhibitor of nucleic acid synthesis		3.81119
Nitrofurantoin	PM14	E5-8	2.4549	2.52342	2.01191	1.20364	1.25875	1.09343	Inhibitor of nucleic acid synthesis		1.96585
Sodium orthovanadate	PM14	H9-12	2.3276	6.88715	4.52497	4.56855	1.37735	4.52497	Inhibitor of nucleic acid synthesis		1.31218
Promethazine	PM14	H5-8	5.4898	5.8905	2.66867	1.18134	1.51268	1.58192	Medication/ Metabolic inhibitor/ antiplasmid		3.28559
Cadmium chloride	PM14	D1-4	2.19514	0.968276	0.885024	0.843813	0.940893	0.828901	Metal Ions		1.54898
Sodium metaborate	PM14	E9-12	2.79037	1.64324	2.86624	23.6829	24.0027	14.9602	Metal Ions		0.116526
Furaltadone	PM14	A5-8	1.30953	1.71407	1.52783	1.17539	2.04534	1.30732	Nitrofuran		1.00516
Sodium nitrate	PM14	G9-12	4.29602	4.71909	2.22342	2.55774	2.18252	2.22096	Osmotic Effector		1.61445
Chelerythine	PM14	G1-4	2.63036	5.71372	6.17944	1.10224	1.6751	1.43096	Permeability Effector		3.45116
Iodoacetate	PM14	D5-8	2.37616	1.74451	1.67163	1.01674	1.1582	0.746143	Protein Synthesis Inhibitor		1.98293
Sodium cyanate	PM14	C9-12	2.10461	1.91762	2.16136	0.915068	1.78928	1.44611	Redox Compound		1.48986
Sodium dichromate	PM14	D9-12	1.47134	1.58273	1.59045	0.747306	1.39545	0.959037	Redox Compound		1.49736
Sodium metavanadate	PM14	F9-12	2.63331	5.01093	4.17526	3.04303	1.276	1.1985	Redox Compound		2.14217
Puromycin	PM15	F9-12	2.12354	1.83034	1.73198	4.16089	4.88362	1.62604	Aminoglycoside		0.532856
Domiphen bromide	PM15	D5-8	1.784	2.27341	1.87715	2.19807	2.49402	2.47959	Antiseptic, disinfectant		0.827498
Alexidine	PM15	E1-4	1.6759	2.16296	3.59108	1.87469	2.06254	1.81888	Cell Membrane Effector		1.29079
D-Cycloserine	PM15	B1-4	1.57278	1.11862	1.40916	1.47666	1.57629	1.22386	Cell Wall Acting		0.958788
Nordihydroguaia renic acid	PM15	D9-12	1.52808	3.40608	2.97208	2.21024	2.30663	2.03061	Cell Wall Acting		1.20752
Cefmetazole	PM15	A9-12	1.47011	1.01641	1.14057	1.73684	1.51349	1.26903	Cephalosporin		0.802567
EDTA	PM15	B5-8	1.51709	1.77021	1.69892	1.22571	1.3856	1.04834	Chelator		1.36248
1,10-Phenanthroline	PM15	C9-12	1.75001	1.04105	1.29488	1.58242	1.16887	1.19994	Chelator		1.03409
Pleomycin	PM15	D1-4	1.70497	1.15597	1.23407	1.55416	2.59351	1.31072	Glycopeptide		0.750225
Hydroxyurea	PM15	H5-8	11.399	12.7093	15.1552	13.6333	8.67553	19.4878	Inhibititor of nucleic acid synthesis		0.939395
Sodium azide	PM15	G5-8	21.9851	39.2807	40.6306	1.67555	1.40898	1.40461	Inhibitor of oxidative phosphorylation		22.6985
2-Nitroimidazole	PM15	H1-4	1.82481	0.881082	0.814464	2.32226	1.16256	1.04863	Inhibitors of nucleic acid synthesis		0.776528
Oleandomycin	PM15	F5-8	5.2333	2.55357	2.08534	1.87267	2.83388	1.8254	Macrolide		1.51137
Menadione	PM15	G9-12	4.58216	3.23301	3.40873	1.05263	0.777798	0.922012	Medication		4.0778
Procaine	PM15	A2-4	1.51391	1.15509	0.970945	0.977625	1.11072	1.04082	Medication/Permeability Effector		1.16323
Ainc chlorine (Zinc Chloride)	PM15	H9-12	3.53138	1.92989	1.58137	1.93579	2.09047	1.58698	Metal Ions		1.25465
5-Nitro-2-furaldehyde semicarbazone	PM15	E5-8	2.53038	1.12801	1.33982	3.37599	4.60515	2.84697	Nitrofuran		0.461596
Guanidine hydrochloride	PM15	A5-8	1.93676	1.73991	1.85518	1.96788	2.03298	2.27791	Nitrogenous base		0.88104
CCCP	PM15	G1-4	5.68612	1.15166	9.27086	0.725275	0.381854	0.925235	PMF Uncoupling		7.92606
Fusidic acid	PM15	C5-8	1.55901	0.671071	0.806044	1.3211	1.61434	1.35127	Protein Synthesis Inhibitor		0.708265
5,7-Dichloro-8-hydroxy-quinaldine	PM15	B9-12	1.45442	3.00842	1.56139	1.3916	1.27785	1.13272	Quinolone		1.58442
5,7-Dichloro-8-hydroxyquinoline	PM15	C1-4	1.81181	3.29237	1.61269	1.25527	1.61993	1.40991	Quinolone		1.56749
Methyl viologen	PM15	E9-12	1.67922	1.20251	1.32712	2.0102	1.95317	1.70614	Redox Compound		0.742367
3,4-Dimethoxy-benzyl alcohol	PM15	F1-4	4.03387	2.09064	2.11492	2.36819	1.17082	1.40207	Scientific Agent		1.66754
streptomycin	PM16	E1-4	0.946717	1.06105	0.738951	1.29627	2.68503	1.96807	Aminoglycoside		0.461681
sodium selenite	PM16	F5-8	1.28172	1.21378	0.587437	1.00902	1.38923	1.35896	Antineoplastic/ Antibiotic support		0.820538
cetylpyridinium	PM16	C9-12	1.84943	1.64188	0.926433	1.26038	2.31098	1.7441	Antiseptic, disinfectant		0.831112
chloroxylenol	PM16	H5-8	2.39065	2.45292	1.38155	1.34582	2.18888	1.62986	Antiseptic, disinfectant		1.20535
Phosphomycin	PM16	A5-8	0.984323	1.19633	0.704567	1.29152	1.67567	1.73763	Cell Wall Acting		0.613248
cefotaxime	PM16	A2-4	0.864595	1.35997	0.750654	1.15566	1.06246	1.10413	Cephalosporin		0.895545
5-chloro-7-iodo-8-hydroxy-quinoline	PM16	A9-12	1.08661	1.88831	0.828601	0.922966	1.9432	1.66689	Chelator		0.839064
norfloxacin	PM16	B1-4	0.848296	1.23753	0.971694	1.38167	2.63699	1.7203	Fluoroquinolone		0.532765
trimethoprim	PM16	B9-12	1.64966	2.94839	1.1864	4.02209	11.7041	8.88912	Inhibitor of nucleic acid synthesis		0.234993
5-azacytidine	PM16	E5-8	1.38408	1.38073	0.681499	1.65457	2.91711	2.10613	Inhibitor of nucleic acid synthesis		0.516083
protamine sulfate	PM16	C5-8	0.701599	1.06971	0.873874	1.30695	2.42082	1.82119	Medication		0.476698
aluminum sulfate	PM16	F9-12	1.45506	1.54289	0.987692	0.983827	2.10514	1.54206	Metal Ions		0.860638
chromium chloride	PM16	G1-4	1.70102	1.37118	3.15985	1.02916	2.50828	1.65562	Metal Ions		1.20007
ferric chloride	PM16	G5-8	1.24	0.781294	0.672119	1.11198	1.82389	1.47052	Metal Ions		0.611252
sorbic acid	PM16	H9-12	1.55773	2.73872	2.07692	1.83037	7.51496	5.17671	Preservative/Antimicrobial		0.438875
L-glutamic-g-hydroxamate	PM16	G9-12	2.30858	2.2312	0.793227	1.44	2.4219	1.93214	Protein Synthesis Inhibitor		0.92043
glycine hydroxamate	PM16	H1-4	2.06389	1.84634	2.23906	1.32855	2.1732	2.56589	Protein Synthesis Inhibitor		1.01346
cinoxacin	PM16	D9-12	2.56748	3.2465	1.56081	12.9723	19.7314	16.5293	Quinolone		0.149794
diamide	PM16	D5-8	1.32145	1.57386	0.882883	1.52542	2.67354	2.57459	Redox Compound		0.557785
potassium tellurite	PM16	F1-4	2.07592	2.69394	0.474576	0.903483	1.74934	1.19014	Redox Compound		1.36469
rifamycin SV	PM16	E9-12	3.64771	4.27239	4.81437	33.734	35.415	37.114	Rifamycins		0.119839
1-chloro-2,4-dinitrobenzene	PM16	D1-4	1.54282	1.81005	0.767123	1.01016	2.87631	1.35416	Scientific Agent		0.786162
dichlofluanid	PM16	C1-4	0.964204	1.40057	0.729535	1.44542	4.55386	1.63189	Sulfamide		0.405484
sulfanilamide	PM16	B5-8	1.03294	1.25453	0.669916	1.23635	1.89457	1.64881	Sulfonamide		0.618736
hygromycin B	PM17	B5-8	1.6363	1.05962	1.68293	1.54058	1.16846	1.39878	Aminoglycoside		1.06598
compound 48/80	PM17	E5-8	1.7779	1.19571	1.96548	1.62117	1.09822	1.27378	Antibiotic Support		1.23688
b-chloro-L-alanine hydrochloride	PM17	A5-8	1.44556	1.05457	2.20897	1.12929	0.87127	1.12997	Cell Wall Acting		1.50425
ethionamide	PM17	B9-12	0.739545	0.7819	1.03765	1.14779	0.573165	0.851192	Cell Wall Acting		0.994923
tannic acid	PM17	F9-12	1.76936	0.933132	1.79405	1.0917	0.624926	0.948321	Cell Wall Acting		1.68729
cefamandole nafate	PM17	G5-8	2.57098	1.66043	1.65307	1.89357	1.18377	1.47014	Cephalosporin		1.29401
cefoperazone	PM17	G9-12	2.55151	1.31131	2.4747	1.68011	1.38141	1.24772	Cephalosporin		1.47068
cefsulodin	PM17	H1-4	37.3203	4.20364	14.1022	1.412	1.39377	1.23721	Cephalosporin		13.7587
chlorambucil	PM17	G1-4	1.30376	1.45445	1.25765	1.52214	1.15743	1.15421	Inhibitor of Nucleic Acid synthesis		1.04749
caffeine	PM17	H5-8	1.55785	2.09556	1.38155	1.8995	1.25748	1.40043	Inhibitor of nucleic acid synthesis		1.10479
oxycarboxin	PM17	D1-4	2.10638	2.08828	2.5537	1.65782	0.796814	0.56645	Inhibitor of Oxidative Phosphorylation		2.23376
sodium salicylate (NSAID)	PM17	B1-4	7.37555	3.42731	5.74823	3.11431	1.28627	1.78201	Medication		2.67705
chlorpromazine	PM17	D9-12	1.98216	1.23135	2.77954	1.5431	2.1581	1.18977	Medication/Antibiotic Support		1.22533
lithium chloride	PM17	F1-4	1.21522	2.16418	1.14005	3.68804	1.78591	3.28038	Medication/Metal ion		0.516252
D-serine	PM17	A2-4	2.58946	1.10061	3.4858	1.09106	1.21429	1.06121	Metabolic Compound		2.13152
phenylarsine oxide	PM17	H9-12	2.49965	2.04298	1.62763	2.52671	1.40365	2.04205	metabolic compound		1.03313
DL-methionine hydroxamate	PM17	F5-8	1.541	2.28394	1.39257	3.92991	5.26379	6.54918	Metabolic Compound/Inhibitor		0.33142
3-amino-1,2,4-triazole	PM17	D5-8	0.966072	1.31637	1.05914	2.58425	4.02026	10.9301	Protein Synthesis Inhibitor		0.190571
sodium tungstate	PM17	E9-12	1.74425	1.19981	2.1231	1.13288	0.853975	0.982666	Redox		1.70639
Thiosalicylic acid	PM17	A9-12	1.20429	0.819445	1.34823	1.14807	0.842283	0.956255	Scientific Agent		1.14436
sulfachloro-pyridazine	PM17	C5-8	1.63733	1.10183	1.64826	1.48919	1.79336	1.59279	Sulfonamide		0.899919
sulfamono-methoxine	PM17	C9-12	1.55082	0.956475	1.55151	1.51291	1.57998	1.11015	Sulfonamide		0.965684
niaproof	PM17	E1-4	2.12065	1.33455	1.73101	1.55105	1.6857	1.31677	Surfactant		1.13895
4-aminopyridine	PM17	C1-4	8.25313	3.73309	18.6933	3.51422	1.17219	1.15153	Transport Inhibitors/permeability change/PMF Uncoupling		5.2552
thiamphenicol	PM18	A9-12	0.645494	0.653023	0.677404	0.820828	1.27049	0.656321	Amphenicol		0.719134
semicarbazide	PM18	F1-4	3.67188	2.95526	3.53107	3.00922	5.62535	2.93469	Antibiotic Precursor		0.878035
2-phenylphenol	PM18	H5-8	2.2912	3.12532	3.23795	0.975273	1.7046	0.967006	Disinfectant		2.37312
azathioprine	PM18	B9-12	0.750444	0.702176	0.938202	0.730614	0.874183	0.581017	Inhibitor of nucleic acid synthesis		1.09379
3,5-diamino-1,2,4-triazole (Guanazole)	PM18	G5-8	1.67915	1.9629	2.25258	5.63843	16.2954	14.0621	Inhibitor of nucleic acid synthesis		0.163758
myricetin	PM18	G9-12	0.978893	0.970544	1.20543	0.700897	1.2218	0.680239	Inhibitor of nucleic acid synthesis		1.21204
5-fluoro-5'-deoxyuridine	PM18	H1-4	1.15734	1.27858	0.909605	0.923077	2.10329	2.23041	Inhibitor of nucleic acid synthesis		0.636423
trifluorothymidine	PM18	B1-4	2.56187	1.65801	1.21717	1.00425	1.40726	0.869835	Inhibitor of nucleic acid synthesis		1.65695
ketoprofen (an NSAID)	PM18	A2-4	2.84773	1.35871	1.63855	0.894149	1.41904	0.701842	Medication		1.93862
sodium pyrophosphate decahydrate	PM18	A5-8	1.95261	0.907705	0.960495	0.491406	0.799943	0.552629	Metal Ions		2.07205
sodium metasilicate	PM18	E1-4	1.44226	1.09047	0.804469	0.769056	1.2963	0.719711	Metal Ions		1.19825
antimony (III) chloride	PM18	E9-12	0.798253	0.69519	0.672131	0.483966	0.418907	0.539774	Metal Ions		1.50111
aztrenam	PM18	F9-12	0.949999	0.902797	0.979245	1.0155	1.36522	0.712498	Monobactam		0.915565
tinidazole	PM18	F5-8	1.46371	1.61976	1.50292	0.881375	1.34423	0.773748	Nitroimidazole		1.52913
poly-L-lysine	PM18	C1-4	1.07482	0.852355	0.564444	0.736453	2.3547	0.545594	Plasma Membrane Effector		0.685123
triclosan	PM18	G1-4	1.98161	1.58336	0.776596	0.895836	1.61924	0.634938	Plasma Membrane Effector		1.37827
pentachloro-phenol	PM18	C9-12	1.27366	1.06986	0.779762	0.730538	0.814001	0.806377	PMF Uncoupling		1.32854
pipemidic acid	PM18	B5-8	1.64475	1.1933	1.54305	1.5658	2.48433	1.66747	Quinolone		0.766247
sodium m-arsenite	PM18	D1-4	1.18394	0.93812	0.626506	0.695986	4.03475	4.59195	Redox Compound		0.294825
sodium bromate	PM18	D5-8	1.12028	1.0343	1.54688	0.60014	1.67989	0.604469	Redox Compound		1.28322
sodium m-periodate	PM18	E5-8	2.08841	2.43368	2.88817	0.810284	1.28239	1.03393	Redox Compound		2.37007
plumbagin	PM18	H9-12	0.904382	0.948082	0.954694	0.648714	1.69377	1.00138	Redox Compound		0.839496
sulfisoxazole	PM18	C5-8	1.20803	0.887275	0.840237	1.18698	1.43803	1.88538	Sulfonamide		0.650841
lidocaine	PM18	D9-12	1.49437	1.18286	1.44391	0.750175	0.849802	0.562719	Transport Inhibitors/permeability change		1.90556
dihydro-streptomycin	PM19	G5-8	1.53634	1.58705	1.29197	1.01137	1.12454	0.773432	Aminoglycoside		1.51765
umbelliferone	PM19	C5-8	1.14848	1.2046	0.870057	1.61177	0.7414	0.537479	Antibiotic Precursor		1.11502
chlorhexidine	PM19	C1-4	1.29753	1.18922	1.14007	1.75969	1.1754	0.625273	Antiseptic, disinfectant		1.01867
phenethicillin	PM19	F1-4	107.607	75.2133	75.0739	1.46479	1.23258	0.744915	Beta-lactam		74.9196
gallic acid	PM19	A5-8	1.23923	1.78438	1.36674	1.87619	1.1204	0.996164	Cell Membrane Effector		1.09958
cinnamic acid	PM19	C9-12	7.71909	15.7772	6.26441	1.20724	1.46991	0.825203	Cell Membrane Effector		8.49735
iodonitro tetrazolium violet	PM19	D5-8	0.300161	0.820534	0.412456	0.364334	0.200742	0.161528	Dye (Scientific Agent)		2.11002
coumarin	PM19	A9-12	1.14868	1.05123	0.880732	0.979688	0.912106	0.667142	Inhibitor of nucleic acid synthesis		1.20388
basticiding S	PM19	F5-8	1.43615	1.70331	1.29127	1.08734	1.3017	0.77544	Inihibitor of Nucleic Acid Synthesis		1.40015
josamycin	PM19	A2-4	2.12087	0.877321	0.802451	5.91459	17.2744	5.80315	Macrolide		0.131092
disulphiram	PM19	D1-4	1.66853	2.86545	2.20984	1.38588	1.1731	0.577235	Medication		2.1503
sodium capyrlate	PM19	F9-12	18.4278	18.4913	21.1477	1.71	2.1147	0.678744	Medium Chain Fatty Acid		12.8939
harmane	PM19	B5-8	1.20843	1.21707	1.03616	1.74691	0.982143	0.730249	Metabolic Compound		1.00068
phenyl-methyl-sulfonyl-flluoride (PMSF)	PM19	D9-12	1.27926	1.41622	1.23121	0.946175	1.54106	0.613386	Metabolic Inhibitor		1.26642
hydroxylamine	PM19	G9-12	1.66871	1.60322	2.19734	1.18288	1.92069	1.0548	Metabolic Inhibitor		1.31524
hexammine cobalt (III) chloride	PM19	H1-4	1.7495	1.65425	1.51638	1.1219	1.46425	1.46382	Metal Ions		1.21486
polymyxin B	PM19	H9-12	5.43801	7.87657	5.9756	0.897487	1.79576	0.819814	Polymyxin		5.49099
E,L-thioctic acid	PM19	E5-8	4.1442	6.7696	4.89542	0.666545	1.54982	0.829681	Redox Compound		5.19009
lawsone	PM19	E9-12	1.23692	1.84769	1.79673	1.25219	1.42903	0.749772	Redox Compound		1.42272
thioglycerol	PM19	H5-8	1.09696	1.57108	0.991609	1.73289	0.785519	0.725516	Redox Compound		1.12815
methyltrioctyl-ammonium chloride	PM19	B1-4	0.911329	1.52714	1.07786	2.37403	3.69417	0.634935	Scientific Agent		0.52458
lauryl sulfobetaine	PM19	G1-4	2.54835	4.21861	2.08438	1.75532	1.54444	0.889974	Surfactant		2.11262
2,4-dintrophenol	PM19	B9-12	1.23624	1.62603	1.1089	1.33404	0.82397	0.653931	Transport Inhibitors/permeability change/PMF Uncoupling		1.41225
FCCP	PM19	E1-4	0.482424	0.745529	0.508901	0.947368	1.13342	0.442688	Uncoupling agent		0.688277
apramycin	PM20	A5-8	2.00754	2.47008	1.08325	1.68002	1.49431	1.26159	Aminoglycoside		1.2536
proflavine	PM20	D1-4	1.34549	1.21315	0.878584	1.49485	2.45583	1.78487	Antiseptic, disinfectant		0.599285
hexa-chlorophene	PM20	E9-12	2.03845	1.89589	0.93553	1.34738	0.781481	0.862558	Antiseptic, disinfectant		1.62794
dodine	PM20	E5-8	1.71102	1.86643	2.23934	1.54366	1.33136	1.06445	Cell Membrane Effector		1.47654
18-crown-6 ether	PM20	D9-12	1.86423	2.33919	2.45577	1.27111	2.16292	1.14782	Chelator		1.45339
tetrazolium violet	PM20	B9-12	0.497189	0.590637	0.270464	0.389529	0.173515	0.222473	Dye (Scientific Agent)		1.72917
crystal violet	PM20	E1-4	1.01381	0.953289	0.768471	1.07503	1.4051	1.24127	Dye (Scientific Agent)		0.735092
ciprofloxacin	PM20	D5-8	1.9081	1.81508	1.15397	1.6971	1.65904	1.11421	Fluroquinolone		1.091
4-hydroxyl-coumarin	PM20	F1-4	2.98322	1.93889	1.82101	1.59492	1.95951	1.31229	Inhibitor of nucleic acid synthesis		1.38556
captan	PM20	G1-4	2.66811	2.37998	1.85142	1.76499	2.03289	1.35306	Inhibitor of nucleic acid synthesis		1.33947
tolylfluanid	PM20	H5-8	1.4606	1.31525	1.19071	1.35354	2.43125	1.30854	Inhibitor of nucleic acid synthesis		0.778779
troleandomycin	PM20	H9-12	1.39796	1.58927	1.10289	1.24634	3.4336	2.31911	Macrolide		0.584382
Benserazide	PM20	A9-12	1.17193	1.32413	0.987919	0.832708	1.07316	0.841992	Medication		1.26789
orphenadrine	PM20	B1-4	1.9644	2.07697	4.25715	1.50347	1.41971	1.26924	Medication		1.97941
D,L-propranolol	PM20	B5-8	3.33268	4.5982	8.68187	1.3925	1.29059	1.02904	Medication		4.47527
pridinol	PM20	F9-12	3.13511	3.277	2.16184	1.26589	1.98574	1.25618	Medication, Transport Inhibitors/permeability change/PMF Uncoupling		1.90202
atropine	PM20	C5-8	2.74081	3.04341	1.90735	1.91755	1.51692	1.03969	Medication/ Metabolic inhibitor		1.71911
ornidazole	PM20	C9-12	1.63287	1.64305	1.54362	1.94782	1.77908	1.03358	Nitroimidazole		1.01241
8-hydroxy-quinoline	PM20	G9-12	3.02963	3.19142	1.87094	1.51792	2.40007	1.6166	Quinolone		1.46208
patulin	PM20	H1-4	1.90607	1.77214	1.45568	1.65325	3.5163	1.55851	Redox Compound		0.763055
3,5-dinitro-benzene	PM20	G5-8	2.99122	2.77062	1.75773	1.9582	1.51863	0.971661	Scientific agent		1.69036
oxytetrcycline	PM20	F5-8	1.98398	1.66271	1.44269	1.62711	2.22983	1.15281	Tetracycline		1.01589
amitriptyline	PM20	A2-4	1.27476	1.22934	1.06324	1.21589	1.29144	0.962615	Transport Inhibitors/permeability change		1.02807
thioridazine	PM20	C1-4	0.979322	1.01447	0.71344	1.04897	1.20706	1.06046	Transport Inhibitors/permeability change/PMF Uncoupling		0.816295

## Sheet: Sheet2
Supplementary data from "The short chain fatty acid propionic acid activates the Rcs stress response system partially through inhibition of D-alanine racemase"										Average	Average	Ratio	T-test
Authors: Nathaniel S. Harshaw, Mitchell D. Meyer, Nicholas A. Stella, Kara M. Lehner, Regis P. Kowalski, Robert M.Q. Shanks
		Values represent the RLU for the bacteria grown with the compound / in the no-compound control well.								Bold compounds are higher in the ∆rcsB mutant.
Compound	Plate	Position	Trial 1 WT	Trial 2 WT	Trial 3 WT	Trial 1 rcsB	Trial 2 rcsB	Trial 3 rcsB	Class	WT (Avg)	rcsB (Avg)	rcsB/WT	pvalue
phenethicillin	PM19	F1-4	107.61	75.21	75.07	1.46	1.23	0.74	Beta-lactam	85.96	1.15	0.01	0.001432
Carbenicillin	PM14	G5-8	10.31	60.15	55.51	1.1	0.94	1.11	Beta-lactam	41.99	1.05	0.03	0.06161
Sodium azide	PM15	G5-8	21.99	39.28	40.63	1.68	1.41	1.4	Inhibitor of oxidative phosphorylation	33.97	1.5	0.04	0.005661
sodium capyrlate	PM19	F9-12	18.43	18.49	21.15	1.71	2.11	0.68	Medium Chain Fatty Acid	19.36	1.5	0.08	5.623e-05
cefsulodin	PM17	H1-4	37.32	4.2	14.1	1.41	1.39	1.24	Cephalosporin	18.54	1.35	0.07	0.1547
Hydroxyurea	PM15	H5-8	11.4	12.71	15.16	13.63	8.68	19.49	Inhibititor of nucleic acid synthesis	13.09	13.93	1.06	0.8114
4-aminopyridine	PM17	C1-4	8.25	3.73	18.69	3.51	1.17	1.15	Transport Inhibitors/permeability change/PMF Uncoupling	10.23	1.95	0.19	0.1395
cinnamic acid	PM19	C9-12	7.72	15.78	6.26	1.21	1.47	0.83	Cell Membrane Effector	9.92	1.17	0.12	0.04186
polymyxin B	PM19	H9-12	5.44	7.88	5.98	0.9	1.8	0.82	Polymyxin	6.43	1.17	0.18	0.002814
D,L-propranolol	PM20	B5-8	3.33	4.6	8.68	1.39	1.29	1.03	Medication	5.54	1.24	0.22	0.05649
sodium salicylate (NSAID)	PM17	B1-4	7.38	3.43	5.75	3.11	1.29	1.78	Medication	5.52	2.06	0.37	0.05279
Vancomycin	PM12	C5-8	7.35	3.27	5.54	1.62	1.07	0.95	Glycopeptide	5.39	1.21	0.23	0.02518
CCCP	PM15	G1-4	5.69	1.15	9.27	0.73	0.38	0.93	PMF Uncoupling	5.37	0.68	0.13	0.1171
E,L-thioctic acid	PM19	E5-8	4.14	6.77	4.9	0.67	1.55	0.83	Redox Compound	5.27	1.02	0.19	0.006755
Novobiocin	PM12	D9-12	3.85	5.54	5.54	3.8	1.33	3.08	Aminocoumarin	4.98	2.74	0.55	0.07295
Chelerythine	PM14	G1-4	2.63	5.71	6.18	1.1	1.68	1.43	Permeability Effector	4.84	1.4	0.29	0.03788
Promethazine	PM14	H5-8	5.49	5.89	2.67	1.18	1.51	1.58	Medication/ Metabolic inhibitor/ antiplasmid	4.68	1.43	0.3	0.03322
Sodium orthovanadate	PM14	H9-12	2.33	6.89	4.52	4.57	1.38	4.52	Inhibitor of nucleic acid synthesis	4.58	3.49	0.76	0.5538
rifamycin SV	PM16	E9-12	3.65	4.27	4.81	33.73	35.42	37.11	Rifamycins	4.24	35.42	8.34	7.16e-06
1-Hydroxy-pyridine-2-thione	PM14	C5-8	2.55	5.08	4.56	1.16	1.08	1.06	Chelator	4.06	1.1	0.27	0.01832
Cefoxitin	PM14	E1-4	4.54	3.07	4.53	1.01	1.39	1.18	Cephalosporin	4.05	1.2	0.3	0.004762
Rifampicin	PM12	H5-8	5.03	3.08	3.92	8.1	19.11	24.44	Rifamycins	4.01	17.22	4.29	0.05274
Sodium metavanadate	PM14	F9-12	2.63	5.01	4.18	3.04	1.28	1.2	Redox Compound	3.94	1.84	0.47	0.08465
Fusaric acid	PM14	B5-8	1.87	5.52	4.09	1	1.03	0.98	Inhibitor of nucleic acid synthesis	3.83	1	0.26	0.0569
Sodium nitrate	PM14	G9-12	4.3	4.72	2.22	2.56	2.18	2.22	Osmotic Effector	3.75	2.32	0.62	0.1417
Menadione	PM15	G9-12	4.58	3.23	3.41	1.05	0.78	0.92	Medication	3.74	0.92	0.25	0.002803
D,L-Serine hydroxamate	PM12	C9-12	4.06	3.08	3.75	3.53	0.72	0.97	Protein Synthesis Inhibitor	3.63	1.74	0.48	0.1159
Sulfamethazine	PM12	D5-8	4.01	2.85	3.93	1.72	1.46	1.04	Sulfonamide	3.6	1.41	0.39	0.006743
Nalidixic Acid	PM11	E9-12	3.06	3.25	4.02	9.88	5.12	10.88	Quinolone	3.44	8.63	2.5	0.04517
semicarbazide	PM18	F1-4	3.67	2.96	3.53	3.01	5.63	2.93	Antibiotic Precursor	3.39	3.86	1.14	0.633
Oleandomycin	PM15	F5-8	5.23	2.55	2.09	1.87	2.83	1.83	Macrolide	3.29	2.18	0.66	0.3423
Penimepicycline	PM12	B5-8	4.34	2.17	3.16	1.59	1.01	1.2	Tetracycline	3.22	1.27	0.39	0.03924
Piperacillin	PM14	F5-8	5.22	2.22	2.12	1.08	1.34	1.19	Beta-lactam	3.19	1.2	0.38	0.1235
lauryl sulfobetaine	PM19	G1-4	2.55	4.22	2.08	1.76	1.54	0.89	Surfactant	2.95	1.4	0.47	0.09014
2-phenylphenol	PM18	H5-8	2.29	3.13	3.24	0.98	1.7	0.97	Disinfectant	2.88	1.22	0.42	0.0124
pridinol	PM20	F9-12	3.14	3.28	2.16	1.27	1.99	1.26	Medication, Transport Inhibitors/permeability change/PMF Uncoupling	2.86	1.5	0.53	0.0334
orphenadrine	PM20	B1-4	1.96	2.08	4.26	1.5	1.42	1.27	Medication	2.77	1.4	0.51	0.1418
3,4-Dimethoxy-benzyl alcohol	PM15	F1-4	4.03	2.09	2.11	2.37	1.17	1.4	Scientific Agent	2.75	1.65	0.6	0.212
Nordihydroguaia renic acid	PM15	D9-12	1.53	3.41	2.97	2.21	2.31	2.03	Cell Wall Acting	2.64	2.18	0.83	0.4738
8-hydroxy-quinoline	PM20	G9-12	3.03	3.19	1.69	1.52	2.4	1.62	Quinolone	2.64	1.84	0.7	0.2255
atropine	PM20	C5-8	2.74	3.04	1.91	1.92	1.52	1.04	Medication/ Metabolic inhibitor	2.56	1.49	0.58	0.0647
Potassium chromate	PM13	C9-12	1.76	3.36	2.53	2.86	1.24	1.52	Metal Ions	2.55	1.87	0.73	0.3754
Minocycline	PM11	C9-12	2.53	2.69	2.4	2.28	1.55	1.57	Tetracycline	2.54	1.8	0.71	0.04395
Colistin	PM11	C5-8	1.98	2.08	3.57	1.35	0.94	1.02	Polymyxin	2.54	1.1	0.43	0.05286
3,5-dinitro-benzene	PM20	G5-8	2.99	2.77	1.76	1.96	1.52	0.97	Scientific agent	2.51	1.48	0.59	0.09743
Alexidine	PM15	E1-4	1.68	2.16	3.59	1.87	2.06	1.82	Cell Membrane Effector	2.48	1.92	0.77	0.3901
Amoxicillin	PM11	B1-4	2.3	2.25	2.88	1.09	0.91	0.9	Beta-lactam	2.48	0.97	0.39	0.002072
sodium m-periodate	PM18	E5-8	2.09	2.43	2.89	0.81	1.28	1.03	Redox Compound	2.47	1.04	0.42	0.006033
cinoxacin	PM16	D9-12	2.57	3.25	1.56	12.97	19.73	16.53	Quinolone	2.46	16.41	6.68	0.002273
Sodium metaborate	PM14	E9-12	2.79	1.64	2.87	23.68	24	14.96	Metal Ions	2.43	20.88	8.58	0.003498
Chloramphenicol	PM14	F1-4	3.65	1.42	2.17	1.13	3.14	1.33	Amphenicol	2.41	1.87	0.77	0.583
D-serine	PM17	A2-4	2.59	1.1	3.49	1.09	1.21	1.06	Metabolic Compound	2.39	1.12	0.47	0.1427
2,4-Diamino-6,7-diisopropyl-pteridine	PM12	E1-4	1.89	2.38	2.86	3.23	2.95	2.57	Pteridine	2.38	2.91	1.23	0.1881
EGTA	PM14	H1-4	1.64	3.18	2.28	1.14	2.1	1.34	Chelator	2.37	1.53	0.64	0.19
Ainc chlorine (Zinc Chloride)	PM15	H9-12	3.53	1.93	1.58	1.94	2.09	1.59	Metal Ions	2.35	1.87	0.8	0.4841
Nitrofurantoin	PM14	E5-8	2.45	2.52	2.01	1.2	1.26	1.09	Inhibitor of nucleic acid synthesis	2.33	1.19	0.51	0.002398
captan	PM20	G1-4	2.67	2.38	1.85	1.76	2.03	1.35	Inhibitor of nucleic acid synthesis	2.3	1.72	0.75	0.1335
Nafcillin	PM11	D9-12	2.4	2.43	2.04	1.14	0.89	1.13	Beta-lactam	2.29	1.05	0.46	0.001134
Benzethonium chloride	PM12	E9-12	1.84	2.4	2.57	1.67	1.63	1.77	Antiseptic, disinfectant	2.27	1.69	0.75	0.06088
Sulfa-methoxazole	PM12	G5-8	2.82	2.16	1.79	3.24	1.27	1.2	Sulfonamide	2.26	1.9	0.84	0.6573
4-hydroxyl-coumarin	PM20	F1-4	2.98	1.94	1.82	1.59	1.96	1.31	Inhibitor of nucleic acid synthesis	2.25	1.62	0.72	0.2055
disulphiram	PM19	D1-4	1.67	2.87	2.21	1.39	1.17	0.58	Medication	2.25	1.05	0.47	0.0465
oxycarboxin	PM17	D1-4	2.11	2.09	2.55	1.66	0.8	0.57	Inhibitor of Oxidative Phosphorylation	2.25	1.01	0.45	0.02726
5,7-Dichloro-8-hydroxyquinoline	PM15	C1-4	1.81	3.29	1.61	1.26	1.62	1.41	Quinolone	2.24	1.43	0.64	0.2079
18-crown-6 ether	PM20	D9-12	1.86	2.34	2.46	1.27	2.16	1.15	Chelator	2.22	1.53	0.69	0.1326
Polymyxin B	PM12	B9-12	2.5	1.79	2.38	1.57	0.93	0.88	Polymyxin	2.22	1.13	0.51	0.02516
Cloxacillin	PM11	B5-8	2.83	2.26	1.59	1.16	0.96	1.06	Beta-lactam	2.22	1.06	0.48	0.03281
Sulfadiazine	PM12	E5-8	2.11	2	2.51	1.99	2.02	1.51	Sulfonamide	2.21	1.84	0.83	0.1799
Carbenicillin	PM12	A9-12	2.26	2	2.33	1.35	0.77	0.98	Beta-lactam	2.2	1.03	0.47	0.003905
Oxacillin	PM12	B1-4	2.68	1.85	1.94	1.9	0.94	1.09	Beta-lactam	2.16	1.31	0.61	0.1007
sorbic acid	PM16	H9-12	1.56	2.74	2.08	1.83	7.51	5.18	Preservative/Antimicrobial	2.12	4.84	2.28	0.1822
Oxolinic acid	PM13	B9-12	1.54	2.68	2.13	3.78	4.42	4.71	Quinolone	2.12	4.3	2.03	0.007134
cefoperazone	PM17	G9-12	2.55	1.31	2.47	1.68	1.38	1.25	Cephalosporin	2.11	1.44	0.68	0.1836
Enoxacin	PM11	E5-8	1.4	2.28	2.6	1.5	1.13	1.72	Fluoroquinolone	2.1	1.45	0.69	0.1796
Sodium arsenate	PM14	B9-12	1.28	2.72	2.31	0.66	0.77	0.74	General Toxin	2.1	0.72	0.34	0.03225
chromium chloride	PM16	G1-4	1.7	1.37	3.16	1.03	2.51	1.66	Metal Ions	2.08	1.73	0.83	0.6453
chloroxylenol	PM16	H5-8	2.39	2.45	1.38	1.35	2.19	1.63	Antiseptic, disinfectant	2.08	1.72	0.83	0.4537
phenylarsine oxide	PM17	H9-12	2.5	2.04	1.63	2.53	1.4	2.04	metabolic compound	2.06	1.99	0.97	0.8804
Sodium cyanate	PM14	C9-12	2.1	1.92	2.16	0.92	1.79	1.45	Redox Compound	2.06	1.38	0.67	0.06265
glycine hydroxamate	PM16	H1-4	2.06	1.85	2.24	1.33	2.17	2.57	Protein Synthesis Inhibitor	2.05	2.02	0.99	0.9467
Dodecyltrimethyl ammonium bromide	PM12	H9-12	2.14	2.18	1.78	2.67	1.49	1.74	Surfactant	2.03	1.97	0.97	0.8737
5,7-Dichloro-8-hydroxy-quinaldine	PM15	B9-12	1.45	3.01	1.56	1.39	1.28	1.13	Quinolone	2.01	1.27	0.63	0.2176
chlorpromazine	PM17	D9-12	1.98	1.23	2.78	1.54	2.16	1.19	Medication/Antibiotic Support	2	1.63	0.82	0.5256
Domiphen bromide	PM15	D5-8	1.78	2.27	1.88	2.2	2.49	2.48	Antiseptic, disinfectant	1.98	2.39	1.21	0.08178
2,2'-Dipyridyl	PM13	B5-8	1.67	2.11	2.13	3.11	0.59	1.44	Chelator	1.97	1.71	0.87	0.7514
3,5-diamino-1,2,4-triazole (Guanazole)	PM18	G5-8	1.68	1.96	2.25	5.64	16.3	14.06	Inhibitor of nucleic acid synthesis	1.96	12	6.11	0.03664
cefamandole nafate	PM17	G5-8	2.57	1.66	1.65	1.89	1.18	1.47	Cephalosporin	1.96	1.52	0.77	0.2925
Azlocillin	PM13	B1-4	2.44	1.61	1.84	1.91	0.88	1.03	Beta-lactam	1.96	1.27	0.65	0.1642
L-Aspartic-b-hydroxamate	PM12	G9-12	1.78	2.07	2.02	2.43	1.67	1.45	Metabolic Compound/Inhibitor	1.95	1.85	0.95	0.758
ketoprofen (an NSAID)	PM18	A2-4	2.85	1.36	1.64	0.89	1.42	0.7	Medication	1.95	1.01	0.52	0.135
dodine	PM20	E5-8	1.71	1.87	2.24	1.54	1.33	1.06	Cell Membrane Effector	1.94	1.31	0.68	0.04033
trimethoprim	PM16	B9-12	1.65	2.95	1.19	4.02	11.7	8.89	Inhibitor of nucleic acid synthesis	1.93	8.21	4.26	0.05281
Iodoacetate	PM14	D5-8	2.38	1.74	1.67	1.02	1.16	0.75	Protein Synthesis Inhibitor	1.93	0.97	0.5	0.0197
Puromycin	PM15	F9-12	2.12	1.83	1.73	4.16	4.88	1.63	Aminoglycoside	1.9	3.56	1.88	0.1701
Sulfathiazole	PM12	F5-8	1.88	1.85	1.91	2.26	1.84	1.57	Sulfonamide	1.88	1.89	1.01	0.9461
apramycin	PM20	A5-8	2.01	2.47	1.08	1.68	1.49	1.26	Aminoglycoside	1.85	1.48	0.8	0.4277
Cefuroxime	PM13	D1-4	2.09	1.61	1.86	2.01	1.07	1.17	Cephalosporin	1.85	1.42	0.77	0.2548
Guanidine hydrochloride	PM15	A5-8	1.94	1.74	1.86	1.97	2.03	2.28	Nitrogenous base	1.84	2.09	1.14	0.08697
Sanguinarine	PM14	A9-12	1.14	2.57	1.79	0.86	1.49	1.07	Inhibitor of nucleic acid synthesis	1.83	1.14	0.62	0.1995
hydroxylamine	PM19	G9-12	1.67	1.6	2.2	1.18	1.92	1.05	Metabolic Inhibitor	1.82	1.39	0.76	0.2547
trifluorothymidine	PM18	B1-4	2.56	1.66	1.22	1	1.41	0.87	Inhibitor of nucleic acid synthesis	1.81	1.09	0.6	0.168
L-glutamic-g-hydroxamate	PM16	G9-12	2.31	2.23	0.79	1.44	2.42	1.93	Protein Synthesis Inhibitor	1.78	1.93	1.09	0.8003
Boric acid	PM14	C1-4	3.19	1.16	0.97	16.14	37.52	17.71	Antiseptic, disinfectant	1.77	23.79	13.45	0.03339
potassium tellurite	PM16	F1-4	2.08	2.69	0.47	0.9	1.75	1.19	Redox Compound	1.75	1.28	0.73	0.5446
DL-methionine hydroxamate	PM17	F5-8	1.54	2.28	1.39	3.93	5.26	6.55	Metabolic Compound/Inhibitor	1.74	5.25	3.02	0.01207
5-Fluorootic acid	PM12	F9-12	1.64	1.76	1.84	1.36	0.98	0.98	Scientific agent	1.74	1.11	0.64	0.01027
niaproof	PM17	E1-4	2.12	1.33	1.73	1.55	1.69	1.32	Surfactant	1.73	1.52	0.88	0.4485
patulin	PM20	H1-4	1.91	1.77	1.46	1.65	3.52	1.56	Redox Compound	1.71	2.24	1.31	0.4603
oxytetrcycline	PM20	F5-8	1.98	1.66	1.44	1.63	2.23	1.15	Tetracycline	1.7	1.67	0.98	0.943
9-Aminoacridine	PM14	B1-4	1.59	1.78	1.73	1.06	1.4	1.09	Antiseptic, disinfectant	1.7	1.19	0.7	0.01407
Moxalactam	PM13	H5-8	1.92	1.71	1.45	2.21	1.03	2.59	Beta-lactam	1.69	1.94	1.15	0.6357
sodium tungstate	PM17	E9-12	1.74	1.2	2.12	1.13	0.85	0.98	Redox	1.69	0.99	0.59	0.06685
caffeine	PM17	H5-8	1.56	2.1	1.38	1.9	1.26	1.4	Inhibitor of nucleic acid synthesis	1.68	1.52	0.91	0.612
5-Nitro-2-furaldehyde semicarbazone	PM15	E5-8	2.53	1.13	1.34	3.38	4.61	2.85	Nitrofuran	1.67	3.61	2.17	0.04593
EDTA	PM15	B5-8	1.52	1.77	1.7	1.23	1.39	1.05	Chelator	1.66	1.22	0.73	0.02295
Penicillin G	PM12	A2-4	1.58	1.49	1.92	1.21	1.02	0.82	Beta-lactam	1.66	1.02	0.61	0.01922
compound 48/80	PM17	E5-8	1.78	1.2	1.97	1.62	1.1	1.27	Antibiotic Support	1.65	1.33	0.81	0.3202
hexammine cobalt (III) chloride	PM19	H1-4	1.75	1.65	1.52	1.12	1.46	1.46	Metal Ions	1.64	1.35	0.82	0.09398
Ceftriaxone	PM11	G1-4	2.02	1.73	1.17	1.22	0.96	1.17	Cephalosporin	1.64	1.12	0.68	0.1181
ciprofloxacin	PM20	D5-8	1.91	1.82	1.15	1.7	1.66	1.11	Fluroquinolone	1.63	1.49	0.92	0.6777
Paromomycin	PM12	C1-4	1.73	1.52	1.63	2.32	1.01	0.93	Aminoglycoside	1.63	1.42	0.87	0.6723
lawsone	PM19	E9-12	1.24	1.85	1.8	1.25	1.43	0.75	Redox Compound	1.63	1.14	0.7	0.1619
hexa-chlorophene	PM20	E9-12	2.04	1.9	0.94	1.35	0.78	0.86	Antiseptic, disinfectant	1.62	1	0.61	0.1826
ornidazole	PM20	C9-12	1.63	1.64	1.54	1.95	1.78	1.03	Nitroimidazole	1.61	1.59	0.99	0.9478
Tobramycin	PM12	F1-4	1.4	1.8	1.58	2.29	1.23	1.04	Aminoglycoside	1.6	1.52	0.95	0.8643
6-Mercapto-purine	PM13	C1-4	1.82	1.44	1.53	1.82	0.78	1.08	Inhibitor of nucleic acid synthesis	1.6	1.22	0.77	0.3226
Bleomycin	PM11	C1-4	1.59	1.74	1.46	1.11	0.93	0.93	Glycopeptide	1.6	0.99	0.62	0.003596
Potassium tellurite	PM11	G9-12	1.29	2.36	1.08	1.03	1.02	1.36	Redox Compound	1.58	1.14	0.72	0.3467
Spectinomycin	PM12	G1-4	1.29	1.6	1.81	2.38	1.3	1.11	Aminocyclitol	1.57	1.6	1.02	0.948
b-chloro-L-alanine hydrochloride	PM17	A5-8	1.45	1.05	2.21	1.13	0.87	1.13	Cell Wall Acting	1.57	1.04	0.66	0.2069
Cobalt chloride	PM13	G1-4	1.26	1.74	1.67	2.63	0.94	1.25	Metal Ions	1.56	1.6	1.03	0.9342
Sisomicin	PM12	D1-4	1.39	1.62	1.66	1.85	1.13	0.88	Aminoglycoside	1.55	1.29	0.83	0.425
Sodium dichromate	PM14	D9-12	1.47	1.58	1.59	0.75	1.4	0.96	Redox Compound	1.55	1.03	0.67	0.05747
Demeclocycline	PM11	D5-8	1.37	2.04	1.19	1.63	1.44	1.72	Tetracycline	1.53	1.59	1.04	0.8302
Tetracycline	PM12	A5-8	1.76	1.43	1.41	1.17	1	1.17	Tetracycline	1.53	1.12	0.73	0.02958
tinidazole	PM18	F5-8	1.46	1.62	1.5	0.88	1.34	0.77	Nitroimidazole	1.53	1	0.65	0.04324
Furaltadone	PM14	A5-8	1.31	1.71	1.53	1.18	2.05	1.31	Nitrofuran	1.52	1.51	0.99	0.9802
Glycine	PM13	F5-8	1.31	1.57	1.7	1.65	1.11	1.42	Amino Acid	1.52	1.39	0.91	0.5391
lithium chloride	PM17	F1-4	1.22	2.16	1.14	3.69	1.79	3.28	Medication/Metal ion	1.51	2.92	1.94	0.1012
Neomycin	PM11	F9-12	1.36	1.67	1.5	1.18	1.17	1.58	Aminoglycoside	1.51	1.31	0.86	0.2735
Cytosine-1-beta-D-arabino-furanoside	PM13	E1-4	1.34	1.49	1.65	1.76	2.39	1.59	Inhibitor of nucleic acid synthesis	1.5	1.91	1.28	0.1816
Lomefloxacin	PM11	B9-12	1.32	1.46	1.73	1.41	0.93	1.24	Fluoroquinolone	1.5	1.19	0.79	0.1666
tannic acid	PM17	F9-12	1.77	0.93	1.79	1.09	0.62	0.95	Cell Wall Acting	1.5	0.89	0.59	0.1245
Rolitetracycline	PM13	D9-12	1.25	1.7	1.53	1.8	1.79	1.61	Tetracycline	1.49	1.73	1.16	0.1702
Doxycycline	PM13	C5-8	1.36	1.51	1.56	2.66	1.3	1.76	Tetracycline	1.48	1.91	1.29	0.3465
Chlortetracycline	PM11	A5-8	1.79	1.62	1.03	1.59	1.23	1.08	Tetracycline	1.48	1.3	0.88	0.5427
basticiding S	PM19	F5-8	1.44	1.7	1.29	1.09	1.3	0.78	Inihibitor of Nucleic Acid Synthesis	1.48	1.05	0.71	0.09604
cetylpyridinium	PM16	C9-12	1.85	1.64	0.93	1.26	2.31	1.74	Antiseptic, disinfectant	1.47	1.77	1.2	0.5086
dihydro-streptomycin	PM19	G5-8	1.54	1.59	1.29	1.01	1.12	0.77	Aminoglycoside	1.47	0.97	0.66	0.02193
pipemidic acid	PM18	B5-8	1.64	1.19	1.54	1.57	2.48	1.67	Quinolone	1.46	1.91	1.31	0.2378
sulfachloro-pyridazine	PM17	C5-8	1.64	1.1	1.65	1.49	1.79	1.59	Sulfonamide	1.46	1.63	1.11	0.4643
hygromycin B	PM17	B5-8	1.64	1.06	1.68	1.54	1.17	1.4	Aminoglycoside	1.46	1.37	0.94	0.712
gallic acid	PM19	A5-8	1.24	1.78	1.37	1.88	1.12	1	Cell Membrane Effector	1.46	1.33	0.91	0.7004
Acriflavine	PM14	A2-4	1.37	1.17	1.8	1.97	2.31	1.88	Antiseptic, disinfectant	1.45	2.05	1.42	0.05629
triclosan	PM18	G1-4	1.98	1.58	0.78	0.9	1.62	0.63	Plasma Membrane Effector	1.45	1.05	0.73	0.4373
5-Flurouricil	PM13	D5-8	1.24	1.45	1.61	2.18	0.95	1.32	Inhibitor of nucleic acid synthesis	1.43	1.48	1.04	0.8999
Cesium chloride	PM13	F1-4	1.25	1.41	1.56	2.13	1.19	1.59	Metal Ions	1.41	1.64	1.16	0.4712
Gentamicin	PM11	G5-8	1.32	1.48	1.43	1.8	1.01	1.6	Aminoglycoside	1.41	1.47	1.04	0.8179
Spiramycin	PM12	H1-4	1.09	1.4	1.69	2.62	5.39	3.71	Macrolide	1.4	3.9	2.8	0.03815
Methyl viologen	PM15	E9-12	1.68	1.2	1.33	2.01	1.95	1.71	Redox Compound	1.4	1.89	1.35	0.04616
Chloramphenicol	PM11	F1-4	1.58	1.91	0.72	1.22	2.25	1.22	Amphenicol	1.4	1.56	1.11	0.7644
Amikacin	PM11	A2-4	1.49	1.53	1.17	1.07	1.03	0.9	Aminoglycoside	1.4	1	0.72	0.03332
Ampicillin	PM13	A2-4	1.41	1.39	1.37	1.33	0.83	1.03	Beta-lactam	1.39	1.06	0.77	0.08758
Erythromycin	PM11	F5-8	1.31	1.74	1.1	1.49	1.41	1.47	Macrolide	1.38	1.46	1.05	0.7184
Geneticin (G418)	PM13	E5-8	1.18	1.34	1.62	1.73	0.91	1.38	Aminoglycoside	1.38	1.34	0.97	0.8889
Pleomycin	PM15	D1-4	1.7	1.16	1.23	1.55	2.59	1.31	Glycopeptide	1.37	1.82	1.33	0.3493
1-chloro-2,4-dinitrobenzene	PM16	D1-4	1.54	1.81	0.77	1.01	2.88	1.35	Scientific Agent	1.37	1.75	1.27	0.598
D-Cycloserine	PM15	B1-4	1.57	1.12	1.41	1.48	1.58	1.22	Cell Wall Acting	1.37	1.43	1.04	0.746
lidocaine	PM18	D9-12	1.49	1.18	1.44	0.75	0.85	0.56	Transport Inhibitors/permeability change	1.37	0.72	0.52	0.006995
troleandomycin	PM20	H9-12	1.4	1.59	1.1	1.25	3.43	2.32	Macrolide	1.36	2.33	1.71	0.2084
Cephalothin	PM11	H1-4	1.39	1.31	1.37	1.28	1.28	1.55	Cephalosporin	1.36	1.37	1.01	0.9035
1,10-Phenanthroline	PM15	C9-12	1.75	1.04	1.29	1.58	1.17	1.2	Chelator	1.36	1.32	0.97	0.8642
sulfamono-methoxine	PM17	C9-12	1.55	0.96	1.55	1.51	1.58	1.11	Sulfonamide	1.35	1.4	1.04	0.8549
Cadmium chloride	PM14	D1-4	2.2	0.97	0.89	0.84	0.94	0.83	Metal Ions	1.35	0.87	0.65	0.3234
Trifluoperazine	PM13	G9-12	1.16	1.39	1.48	1.72	1.03	1.53	Transport Inhibitor	1.34	1.42	1.06	0.7319
chlorambucil	PM17	G1-4	1.3	1.45	1.26	1.52	1.16	1.15	Inhibitor of Nucleic Acid synthesis	1.34	1.28	0.95	0.6781
aluminum sulfate	PM16	F9-12	1.46	1.54	0.99	0.98	2.11	1.54	Metal Ions	1.33	1.54	1.16	0.5889
Ruthenium red	PM13	E9-12	1.1	1.39	1.51	1.58	0.9	1.42	Scientific agent	1.33	1.3	0.97	0.8942
Nickel chloride	PM13	A9-12	1.13	1.55	1.31	1.23	0.84	1.11	Metal Ions	1.33	1.06	0.8	0.1856
tolylfluanid	PM20	H5-8	1.46	1.32	1.19	1.35	2.43	1.31	Inhibitor of nucleic acid synthesis	1.32	1.7	1.28	0.3734
2,4-dintrophenol	PM19	B9-12	1.24	1.63	1.11	1.33	0.82	0.65	Transport Inhibitors/permeability change/PMF Uncoupling	1.32	0.94	0.71	0.2069
phenyl-methyl-sulfonyl-flluoride (PMSF)	PM19	D9-12	1.28	1.42	1.23	0.95	1.54	0.61	Metabolic Inhibitor	1.31	1.03	0.79	0.3764
Kanamicin	PM11	H5-8	1.13	1.32	1.42	2.04	1.19	1.79	Aminoglycoside	1.29	1.67	1.3	0.2234
josamycin	PM19	A2-4	2.12	0.88	0.8	5.91	17.27	5.8	Macrolide	1.27	9.66	7.63	0.09339
5-chloro-7-iodo-8-hydroxy-quinoline	PM16	A9-12	1.09	1.89	0.83	0.92	1.94	1.67	Chelator	1.27	1.51	1.19	0.6108
sodium pyrophosphate decahydrate	PM18	A5-8	1.95	0.91	0.96	0.49	0.8	0.55	Metal Ions	1.27	0.61	0.48	0.1351
diamide	PM16	D5-8	1.32	1.57	0.88	1.53	2.67	2.57	Redox Compound	1.26	2.26	1.79	0.07581
Ofloxacin	PM11	H9-12	0.94	1.19	1.63	1.42	2.28	2.18	Fluroquinolone	1.25	1.96	1.56	0.105
Manganese chloride	PM13	G5-8	1.05	1.26	1.44	1.46	1.39	1.38	Metal Ions	1.25	1.41	1.12	0.2562
Capreomycin	PM11	D1-4	1.21	1.36	1.16	1.14	1.14	1	Aminoglycoside	1.24	1.09	0.88	0.1249
Dequalinium chloride	PM13	A5-8	1.2	1.33	1.16	1.21	0.81	1.14	PMF Uncoupling agent	1.23	1.05	0.86	0.2545
sodium bromate	PM18	D5-8	1.12	1.03	1.55	0.6	1.68	0.6	Redox Compound	1.23	0.96	0.78	0.5261
Thallium (I) acetate	PM13	F9-12	1.04	1.24	1.38	1.36	0.87	1.33	Scientific Agent	1.22	1.19	0.97	0.8684
thioglycerol	PM19	H5-8	1.1	1.57	0.99	1.73	0.79	0.73	Redox Compound	1.22	1.08	0.89	0.7282
Tylosin	PM13	H9-12	1.01	1.36	1.26	2.57	5.43	5.14	Macrolide	1.21	4.38	3.61	0.0257
Cefmetazole	PM15	A9-12	1.47	1.02	1.14	1.74	1.51	1.27	Cephalosporin	1.21	1.51	1.25	0.1949
chlorhexidine	PM19	C1-4	1.3	1.19	1.14	1.76	1.18	0.63	Antiseptic, disinfectant	1.21	1.19	0.98	0.9498
Procaine	PM15	A2-4	1.51	1.16	0.97	0.98	1.11	1.04	Medication/Permeability Effector	1.21	1.04	0.86	0.3578
amitriptyline	PM20	A2-4	1.27	1.23	1.06	1.22	1.29	0.96	Transport Inhibitors/permeability change	1.19	1.16	0.97	0.7975
Cefazolin	PM11	E1-4	1.12	1.26	1.16	1.23	0.95	1.17	Cephalosporin	1.18	1.12	0.95	0.5418
methyltrioctyl-ammonium chloride	PM19	B1-4	0.91	1.53	1.08	2.37	3.69	0.63	Scientific Agent	1.17	2.23	1.91	0.3055
2-Nitroimidazole	PM15	H1-4	1.82	0.88	0.81	2.32	1.16	1.05	Inhibitors of nucleic acid synthesis	1.17	1.51	1.29	0.5526
Lincomycin	PM11	A9-12	1.04	1.11	1.31	1.99	2.84	2	Lincosamide	1.16	2.28	1.97	0.01857
Benserazide	PM20	A9-12	1.17	1.32	0.99	0.83	1.07	0.84	Medication	1.16	0.92	0.79	0.1212
5-azacytidine	PM16	E5-8	1.38	1.38	0.68	1.65	2.92	2.11	Inhibitor of nucleic acid synthesis	1.15	2.23	1.94	0.06934
proflavine	PM20	D1-4	1.35	1.21	0.88	1.49	2.46	1.78	Antiseptic, disinfectant	1.15	1.91	1.67	0.07283
harmane	PM19	B5-8	1.21	1.22	1.04	1.75	0.98	0.73	Metabolic Compound	1.15	1.15	1	0.9981
Cupric chloride	PM13	H1-4	1.06	1.06	1.27	1.04	0.97	1.17	Metal Ions	1.13	1.06	0.94	0.4732
5-fluoro-5'-deoxyuridine	PM18	H1-4	1.16	1.28	0.91	0.92	2.1	2.23	Inhibitor of nucleic acid synthesis	1.12	1.75	1.57	0.2127
Thiosalicylic acid	PM17	A9-12	1.2	0.82	1.35	1.15	0.84	0.96	Scientific Agent	1.12	0.98	0.87	0.4779
3-amino-1,2,4-triazole	PM17	D5-8	0.97	1.32	1.06	2.58	4.02	10.93	Protein Synthesis Inhibitor	1.11	5.84	5.25	0.1404
sodium metasilicate	PM18	E1-4	1.44	1.09	0.8	0.77	1.3	0.72	Metal Ions	1.11	0.93	0.83	0.5194
umbelliferone	PM19	C5-8	1.15	1.2	0.87	1.61	0.74	0.54	Antibiotic Precursor	1.07	0.96	0.9	0.7643
myricetin	PM18	G9-12	0.98	0.97	1.21	0.7	1.22	0.68	Inhibitor of nucleic acid synthesis	1.05	0.87	0.83	0.3948
pentachloro-phenol	PM18	C9-12	1.27	1.07	0.78	0.73	0.81	0.81	PMF Uncoupling	1.04	0.78	0.75	0.1521
dichlofluanid	PM16	C1-4	0.96	1.4	0.73	1.45	4.55	1.63	Sulfamide	1.03	2.54	2.47	0.2143
sodium selenite	PM16	F5-8	1.28	1.21	0.59	1.01	1.39	1.36	Antineoplastic/ Antibiotic support	1.03	1.25	1.22	0.4236
coumarin	PM19	A9-12	1.15	1.05	0.88	0.98	0.91	0.67	Inhibitor of nucleic acid synthesis	1.03	0.85	0.83	0.2305
norfloxacin	PM16	B1-4	0.85	1.24	0.97	1.38	2.64	1.72	Fluoroquinolone	1.02	1.91	1.88	0.08486
Fusidic acid	PM15	C5-8	1.56	0.67	0.81	1.32	1.61	1.35	Protein Synthesis Inhibitor	1.01	1.43	1.41	0.226
sulfanilamide	PM16	B5-8	1.03	1.25	0.67	1.24	1.89	1.65	Sulfonamide	0.99	1.59	1.62	0.07715
cefotaxime	PM16	A2-4	0.86	1.36	0.75	1.16	1.06	1.1	Cephalosporin	0.99	1.11	1.12	0.5735
sulfisoxazole	PM18	C5-8	1.21	0.89	0.84	1.19	1.44	1.89	Sulfonamide	0.98	1.5	1.54	0.08892
Phosphomycin	PM16	A5-8	0.98	1.2	0.7	1.29	1.68	1.74	Cell Wall Acting	0.96	1.57	1.63	0.03832
plumbagin	PM18	H9-12	0.9	0.95	0.95	0.65	1.69	1	Redox Compound	0.94	1.11	1.19	0.5917
aztrenam	PM18	F9-12	0.95	0.9	0.98	1.02	1.37	0.71	Monobactam	0.94	1.03	1.09	0.6704
sodium m-arsenite	PM18	D1-4	1.18	0.94	0.63	0.7	4.03	4.59	Redox Compound	0.92	3.11	3.39	0.1487
streptomycin	PM16	E1-4	0.95	1.06	0.74	1.3	2.69	1.97	Aminoglycoside	0.92	1.98	2.17	0.06057
crystal violet	PM20	E1-4	1.01	0.95	0.77	1.08	1.41	1.24	Dye (Scientific Agent)	0.91	1.24	1.36	0.05262
ferric chloride	PM16	G5-8	1.24	0.78	0.67	1.11	1.82	1.47	Metal Ions	0.9	1.47	1.64	0.1013
thioridazine	PM20	C1-4	0.98	1.01	0.71	1.05	1.21	1.06	Transport Inhibitors/permeability change/PMF Uncoupling	0.9	1.11	1.23	0.1327
protamine sulfate	PM16	C5-8	0.7	1.07	0.87	1.31	2.42	1.82	Medication	0.88	1.85	2.1	0.04614
ethionamide	PM17	B9-12	0.74	0.78	1.04	1.15	0.57	0.85	Cell Wall Acting	0.85	0.86	1.01	0.9828
poly-L-lysine	PM18	C1-4	1.07	0.85	0.56	0.74	2.35	0.55	Plasma Membrane Effector	0.83	1.21	1.46	0.5546
azathioprine	PM18	B9-12	0.75	0.7	0.94	0.73	0.87	0.58	Inhibitor of nucleic acid synthesis	0.8	0.73	0.91	0.5718
antimony (III) chloride	PM18	E9-12	0.8	0.7	0.67	0.48	0.42	0.54	Metal Ions	0.72	0.48	0.67	0.009897
thiamphenicol	PM18	A9-12	0.65	0.65	0.68	0.82	1.27	0.66	Amphenicol	0.66	0.92	1.39	0.2342
FCCP	PM19	E1-4	0.48	0.75	0.51	0.95	1.13	0.44	Uncoupling agent	0.58	0.84	1.45	0.3042
iodonitro tetrazolium violet	PM19	D5-8	0.300161	0.820534	0.412456	0.364334	0.200742	0.161528	Dye (Scientific Agent)	0.51105	0.242201	0.473928	0.188645
iodonitro tetrazolium violet	PM19	D5-8	0.3	0.82	0.41	0.36	0.2	0.16	Dye (Scientific Agent)	0.51	0.24	0.47	0.1886
tetrazolium violet	PM20	B9-12	0.497189	0.590637	0.270464	0.389529	0.173515	0.222473	Dye (Scientific Agent)	0.452764	0.261839	0.578313	0.17331
tetrazolium violet	PM20	B9-12	0.5	0.59	0.27	0.39	0.17	0.22	Dye (Scientific Agent)	0.45	0.26	0.58	0.1733
